# Supplementary material for: Continuous autonomic system monitoring during neurosurgical procedures –proof of concept
Source: J Clin Monit Comput. 2025 Nov 29;40(3):611–20. doi: 10.1007/s10877-025-01386-9 (PMC13194256; doi:10.1007/s10877-025-01386-9)
Supplement: Supplementary file 1 — Supplementary Material 1 [file 10877_2025_1386_MOESM1_ESM.xlsx]

## Sheet: Sheet1
episode 1		episode 2		episode 3		episode 4
meanm MAP (mmHg)	mean HR (1/s)	mean MAP (mmHg)	mean HR (1/s)	mean MAP (mmHg)	mean HR (1/s)	mean MAP (mmHg)	mean HR (1/s)
75.31	42.13	80.18	47.86	NAN	NAN	69.55	56.42
85.84	45.2	84.08	49.01	82.99	55.01	80.82	55.2
71.81	44.84	77.22	50.79	77.61	59.96	72.82	68.32
73.66	49.06	77.97	57.53	82.66	64.56	78.25	68.04
63.81	110.2	62.8	114	72.88	116.9	82.17	118.2
84.59	43.81	76.37	47	75.06	47.68	77.53	46.4
83.08	76.41	77.69	103.7	79.25	106.2	81.82	100.2
69.09	57.79	76.22	61.02	78.49	67.51	87.09	70.22
79.22	37.23	86.73	42	78.75	47.53	77.54	48.93
65	39.29	68.74	39.69	68.87	38.31	71.78	36.71
75.26	51.77	87.72	54.38	86.86	62.58	83.86	63.57
82.65	40.2	81.52	42.53	82.31	47.37	78.76	48.26
75.3	49.96	78.92	53.67	79.14	75.21	74.75	71.54
66.65	40.1	85.32	40.35	81.55	48.04	80.04	47.62
66.91	36.57	72.79	42.84	79.11	47.89	75.05	51.54
78.56	39.69	78.33	37.4	77.8	NAN	75.84	39.25
71.32	42	73.95	48.11	78.16	48.13	75.12	41.11
		78.69	56.78	76.47	56.03	74.85	56.6
91.36	40.46	83.41	46.5	82.92	52.36	82.13	50.27
68.56	40.83	79.99	43.56	85.25	51.47	78.84	55.33
74.08	70.16	86.2	67.41	96.96	93.75	67.74	99.81
88.55	NAN	81.36	48.31	90.71	55.44	87.76	55.88
82.75	40.36	78.48	53.19	83.36	58.15	89.77	61.26
81.01	40.31	76.86	58.3	78.79	61.16	80.28	60.99
76.21	36.41	87.31	40.65	85.2	39.98	83.73	42.35
80.84	62.81	93.78	69.15	86.58	95.64	83.47	95.33
88.99	44.15	78.06	43.94	76.9	45.84	83	48.9
51.28	68.01	62.83	73.81	66.42	114.5	64.47	98.16
89.06	48.29	89.11	53.05	81.56	53.42	78.18	50.83
81.59	41.09	82.59	39.4	85.61	49.87	75.12	52.15
85	64.99	80.86	68.46	77.67	75.08	90.55	77.94
111.5	87.2	94.11	86.67	93.71	91.51	81.22	76.75
72.91	42.48	69.89	45.65	68.87	49.98	70.28	50.91
68.45	66.01	74.35	106.8	76.19	99.2	72.64	94.78
78.88	55.81	81.8	60.6	85.5	69.45	86	69.39
84.78	46.48	85.49	55.35	83.93	59.24	78.54	59.14
83.86	34.81	82.47	35.1	77.2	38.98	76.61	40.81
76.23	49.82	72.76	54.54	73.3	60.61	76.78	64.74
69.67	77.87	64.77	76.52	71.53	72.24	74.85	62.36
87.03	41.66	84.39	47.26	85.75	76.95	73.61	87.57
84.73	48.99	90.48	47.17	85.05	49.59	81.38	52.14
58.63	55.47	71.21	53.54	77.7	60.85	80.85	59.59
79.37	60.78	78.15	61.07	82.11	62.22	85.25	63.38
84.62	59.64	84.48	60.04	84.91	63.5	88.16	65.47
70.3	NAN	80.96	49.62	87.5	62.12	86.71	69.41
74.47	41.42	74.93	42.07	78.29	NAN	75.68	39.96
82.64	38.22	75.39	48.54	77.19	47.41	77.66	42.42
89.13	51.02	84.16	54.38	85.78	55.6	85.2	54.84
77.39	NAN	73.14	66.21	70.38	71.84	71.34	81.79
75.13	51.96	71.78	70.33	72.86	76.18	71.05	69.71
81.66	34.54	86.01	55.64	81.84	48.55	77.37	45.88
73.36	75.47	77.6	79.3	88.19	76.54	80.11	68.07
74.07	55.75	82.03	48.68	90.55	61.37	90.05	75.72
83.49	67.03	83.11	66.26	81.33	55.71	78.51	52.39
89.59	46.93	94.12	50.09	85.72	49.33	83.61	50.8
71.63	NAN	70.6	50.27	75.9	62.29	76.76	65.58
86.79	41.39	87.08	41.88	80.57	65.12	83.7	81.23
81.12	47.21	83.8	59.15	76.43	58.34	73.28	61.44
74.06	59.81	81.29	71.98	78.58	64.72	73.61	71.13
71.31	40.28	77.14	39.87	84.5	44.02	76.23	46.88
80.87	52.77	82.16	57.88	84.03	65.34	85.6	65.17
73.4	56.73	76.03	57.62	75.6	63.92	71.31	70.49
92	58.1	70.61	60.04	88.11	54.32	82.47	48.39
74.56	63.63	86.9	79.72	86.58	72.54	82.68	73.42
82.96	50.48	81.67	58.58	83.15	65.87	84.98	71.11
74.88	39.01	79.65	NAN	80.8	NAN	80.36	NAN
63.12	95.58	65.24	102.8	68.24	103.7	72.45	101.2
81.97	60.81	82.88	58.09	84.74	65.85	79.72	72.17
95.36	56.69	87.19	57.67	87.85	64.54	89.12	66.85
73.18	43.14	74.72	39.6	80.43	36.08	75.19	47.07
64.27	53.05	66.52	49.41	82.26	46.97	73.02	52.4
75.18	65.77	71.19	49.6	73.15	43.1	71.11	51.91
80.78	34.93	86.07	37.37	83.67	40	83.2	41.54
72.91	50.44	80.78	57.54	77.78	73.2	80.51	76.75
76.14	39.06	77.82	45.17	75.17	48.53	76.33	NAN
68.26	49	70.47	51.29	74.16	51.48	74.58	53.28
77.05	58.22	77.79	60.41	73.81	62.16	80.16	62.52
82.2	50.77	76.48	55.32	72.48	55.13	70.4	54.92
77.11	55.13	78.35	59.88	75.01	58.76	79.67	58.22
80.56	53.55	81.54	60.06	84.83	75.92	80.89	64.16
78.77	NAN	79.93	44.08	76.73	54.6	71.76	59.21
76.45	44.09	79.84	52.55	83.36	53.73	79.85	55.2
74.63	NAN	74.69	49.03	79.25	50.96	78.14	55.7
72.61	52.78	80.57	57.47	81.42	62.99	78.72	65.14
87.49	55.32	90.66	51.55	91.03	44	82.37	51.27
85.81	58.04	82.23	65.44	81.4	72.78	82.22	74.72
77.39	50.53	80.24	49.29	79.99	54.62	74.18	58.34
70.89	55.13	72.25	54.3	77.88	56.94	79.15	59.55
71.89	59.54	77.3	58.78	81.61	60.75	80.58	62.83
87.32	57.08	83.7	59.31	82.22	68.12	78.06	65.33
75.08	48.52	77.74	51.11	82.04	54.04	81.23	61.99
76.28	40.78	83.61	43.14	83.23	55.09	78.57	55.95
85.07	45.93	82.85	50.03	84.31	56.54	79.47	59.05
83.31	59.89	83.24	60.32	83.01	62.47	83.68	66.53
76.59	29.8	74.26	43.11	78.05	36.47	75.84	56.48
84.14	63.68	78.39	64.67	76.83	70.18	77.5	73.84
93.68	42.25	89.16	71.08	88.8	76.53	87.04	77.62
77.21	52.39	78.88	58.27	89.08	68.11	79.88	70.45
65.23	42.69	74.95	47.39	77.54	53.09	77.71	63.62
79.39	35.92	77.3	40.44	77.76	49.25	78.97	53.71
77.19	70.08	75.22	72.83	73.16	78.81	73.52	84.15
84.33	36.41	81.06	34.31	74.08	46.02	74.64	NAN
84.5	53.65	79.85	53.92	90.03	66.26	78.24	60.93
69.14	47.1	85.62	59.17	84.21	69.53	82.6	72.33
88.92	46.88	85.53	46.18	79.85	49.88	76.66	51.45
87.07	NAN	84.84	56.79	83.26	62.94	79.54	66.7
75.95	45.19	77.9	52.52	73.94	56.88	70.89	65.48
94.73	41.09	90.26	47.97	86.41	56.17	88.46	58.02
78.43	47.04	82.07	41.4	81.26	NAN	77.44	48.12
73.01	61.39	74.88	65.82	69.75	66.41	73.69	68.2
82.25	46.96	84.9	53.14	76.38	62	87.78	94.6
81.55	45.31	74.42	60.31	77.84	55.09	79.17	56.56
72.8	46.67	73.25	58.62	78.38	64.43	75.06	68.79
69.56	49.14	73.13	52.69	74.33	76.78	74.08	90.24
87.56	48.03	84.76	51.6	78.07	57.18	79.73	59.76
73.51	70.48	67.81	75.11	65.98	89.24	69.81	92.63
77.46	52.77	79.59	57.72	78.53	60.96	76.51	61.94
64.65	56.49	72.76	80.12	68.96	84.17	72.55	73.49
77.35	38.84	77.08	42.11	82.74	43.13	81.13	44.35
83.21	NAN	82.08	41.8	81.31	55.43	79.36	57.88
77.83	55.99	79.04	55.62	68.97	58.83	78.22	59.61
83.53	65.79	76.5	67.5	75.67	63.99	70.03	64.28
71.05	39.56	91.11	63	81.32	62.67	86.28	63.79
70.24	NAN	74.32	54.8	82.26	NAN	80.84	NAN
77.26	56.38	75.74	55.03	79.53	59.26	81.69	65.79
80.9	62.14	82.41	68.57	84.9	89.71	87.34	82.89
71.29	NAN	80.06	59.5	75.96	60.66	74.97	66.53
86.51	46.96	78.78	57.59	79.66	48.09	74.01	43.88
78.08	58.12	81.96	59.36	77.64	53.78	78.91	53
